# Supplementary material for: Effect of Ball-Milling on Starch Crystalline Structure, Gelatinization Temperature, and Rheological Properties: Towards Enhanced Utilization in Thermosensitive Systems
Source: Foods. 2023 Jul 31;12(15):2924. doi: 10.3390/foods12152924 (PMC10417754; doi:10.3390/foods12152924)
Supplement: Supplementary file 1 [file foods-12-02924-s001.zip]

Archive with 1 entries (1 files):
- foods-2480596-supplementary.pdf
